# Supplementary material for: Development and cytological characterization of wheat–Thinopyrum intermedium translocation lines with novel stripe rust resistance gene
Source: Front Plant Sci. 2023 Feb 24;14:1135321. doi: 10.3389/fpls.2023.1135321 (PMC9998693; doi:10.3389/fpls.2023.1135321)
Supplement: Supplementary file 6 [file Table_1.xlsx]

## Sheet: SSR marker
7A	gwm666F	GCACCCACATCTTCGACC
	gwm666R	TGCTGCTGGTCTCTGTGC
	wmc158F	AACTGGCATCATGTTTTGTAGG
	wmc158R	AATGTAGTCAAAAGAGGTGGTG
	gwm233F	TCAAAACATAAATGTTCATTGGA
	gwm233R	TCAACCGTGTGTAATTTTGTCC
	wmc388F	TGTGCGGAATGATTCAATCTGT
	wmc388R	GGCCATTAGACTGCAATGGTTT
	barc70F	GCGAAAAACGATGCGACTCAAAG
	barc70R	GCGCCATATAATTCAGACCCACAAAA
	gwm635F	TTCCTCACTGTAAGGGCGTT
	gwm635R	CAGCCTTAGCCTTGGCG
	gwm350F	ACCTCATCCACATGTTCTACG
	gwm350R	GCATGGATAGGACGCCC
	wmc497F	CCCGTGGTTTTCTTTCCTTCT
	wmc497R	AACGACAGGGATGAAAAGCAA
	barc151F	TGAGGAAAATGTCTCTATAGCATCC
	barc151R	CGCATAAACACCTTCGCTCTTCCACTC
	wmc646F	GGAGTAAATGGAGACGGGGAC
	wmc646R	GCCAGTGTGATGCATGTGAC
	gwm471F	CGGCCCTATCATGGCTG
	gwm471R	GCTTGCAAGTTCCATTTTGC
	wmc479F	GACCTAAGCCCAGTGTCATCAG
	wmc479R	AGACTCTTGGCTTTGGATACGG
	wmc168F	AACACAAAAGATCCAACGACAC
	wmc168R	CAGTATAGAAGGATTTTGAGAG
	gwm60F	TGTCCTACACGGACCACGT
	gwm60R	GCATTGACAGATGCACACG
	wmc593F	GGGGAGAAGCAGCAGGG
	wmc593R	CGCGCGGTTGCCGGTGG
	cfd13F	CCACTAACCAAGCTGCCATT
	cfd13R	TTTTTGGCATTGATCTGCTG
	wmc179F	CATGGTGGCCATGAGTGGAGGT
	wmc179R	CATGATCTTGCGTGTGCGTAGG
	cfa2049F	TAATTTGATTGGGTCGGAGC
	cfa2049R	CGTGTCGATGGTCTCCTTG
	cfd242F	CCAGTTTGCAGCAGTCACAT
	cfd242R	CAGACCTTAACGGGGTTGAA
	wmc283F	CGTTGGCTGGGTTATATCATCT
	wmc283R	GACCCGCGTGTAAGTGATAGGA
	barc127F	TGCATGCACTGTCCTTTGTATT
	barc127R	AAGATGCGGGCTGTTTTCTA
	barc154F	GTAATTCCGGTTCCACTTGACATT
	barc154R	GGATGGGCAGCTTCAAGGTATGTT
	cfa2028F	TGGGTATGAAAGGCTGAAGG
	cfa2028R	ATCGCGACTATTCAACGCTT
	wmc83F	TGGAGGAAACACAATGGATGCC
	wmc83R	GAGTATCGCCGACGAAAGGGAA
	wmc405F	GTGCGGAAAGAGACGAGGTT
	wmc405R	TATGTCCACGTTGGCAGAGG
	wmc826F	GAGGTAGATGACCACGCCG
	wmc826R	CACGATCCCCCAAGCAC
	barc174F	TGGCATTTTTCTAGCACCAATACAT
	barc174R	GCGAACTGGACCAGCCTTCTATCTGTTC
	cfd6F	ACTCTCCCCCTCGTTGCTAT
	cfd6R	ATTTAAGGGAGACATCGGGC
	gwm573F	AAGAGATAACATGCAAGAAA
	gwm573R	TTCAAATATGTGGGAACTAC
	gwm260F	GCCCCCTTGCACAATC
	gwm260R	CGCAGCTACAGGAGGCC
	wmc17F	ACCTGCAAGAAATTAGGAACTC
	wmc17R	CTAGTGTTTCAAATATGTCGGA
	barc108F	GCGGGTCGTTTCCTGGAAATTCATCTAA
	barc108R	GCGAAATGATTGGCGTTACACCTGTTG
	wmc695F	GAGGGCACCTCGTAAGTTGG
	wmc695R	GGCAGGAGCCCCTACAAGAT
	wmc182F	GTATCTCACGAGCATAACACAA
	wmc182R	GAAAGTGTATGGATCATTAGGC
	wmc9F	AACTAGTCAAATAGTCGTGTCCG
	wmc9R	GTCAAGTCATCTGACTTAACCCG
	wmc422F	GGACTACTGAACTGGAGAGTGTG
	wmc422R	GCATTAGAATTTGGAGTTTGGAG
	wmc65F	TGGATGGGAAGGAGAATAAGTG
	wmc65R	ATCCAACCGGAACTACCGTCAG
	wmc596F	TCAGCAACAAACATGCTCGG
	wmc596R	CCCGTGTAGGCGGTAGCTCTT
	wmc603F	ACAAACGGTGACAATGCAAGGA
	wmc603R	CGCCTCTCTCGTAAGCCTCAAC
	barc23F	GCGTGAAATAGTGCAAGCCAGAGAT
	barc23R	GCGCTAACACCTCGGCAAGACAA
	barc121F	ACTGATCAGCAATGTCAACTGAA
	barc121R	CCGGTGTCTTTCCTAACGCTATG
	barc49F	GTCCCACCAAATTAACAGCTCCTA
	barc49R	AGGCGCAGTGCTCGAAGAATATTAT
	wmc607F	ATATATGCCCATGAAGCTCAAG
	wmc607R	GATCGAGCTAAAGCTGATACCA
	gwm4F	GCTGATGCATATAATGCTGT
	gwm4R	CACTGTCTGTATCACTCTGCT
	wmc139F	TGTAACTGAGGGCCATGAAT
	wmc139R	CATCGACTCACAACTAGGGT
	wmc488F	AAAGCACAACCAGTTATGCCAC
	wmc488R	GAACCATAGTCACATATCACGAGG
	gwm10F	CGCACCATCTGTATCATTCTG
	gwm10R	TGGTCGTACCAAAGTATACGG
	barc195F	CCCACATGTCATTGGCTGTTTAA
	barc195R	GCCCGGCCCAGAACGATTTAAATG
	cfd193F	GCTGCCGCTACTGTCTGTC
	cfd193R	GGCACACTCACACACCACAC
	gwm276F	ATTTGCCTGAAGAAAATATT
	gwm276R	AATTTCACTGCATACACAAG
	cfa2257F	GATACAATAGGTGCCTCCGC
	cfa2257R	CCATTATGTAAATGCTTCTGTTTGA
	cfd20F	TGATGGGAAGGTAATGGGAG
	cfd20R	ATCCAGTTCTCGTCCAAAGC
	gwm282F	TTGGCCGTGTAAGGCAG
	gwm282R	TCTCATTCACACACAACACTAGC
	gwm332F	AGCCAGCAAGTCACCAAAAC
	gwm332R	AGTGCTGGAAAGAGTAGTGAAGC
	wmc790F	AATTAAGATAGACCGTCCATATCATCCA
	wmc790R	CGACAACGTACGCGCC
	gwm63F	TCGACCTGATCGCCCCTA
	gwm63R	CGCCCTGGGTGATGAATAGT
	wmc633F	ACACCAGCGGGGATATTTGTTAC
	wmc633R	GTGCACAAGACATGAGGTGGATT
	cfa2019F	GACGAGCTAACTGCAGACCC
	cfa2019R	CTCAATCCTGATGCGGAGAT
	gwm554F	TGCCCACAACGGAACTTG
	gwm554R	GCAACCACCAAGCACAAAGT
	wmc525F	GTTTGACGTGTTTGCTGCTTAC
	wmc525R	CTACGGATAATGATTGCTGGCT
	cfa2040F	TCAAATGATTTCAGGTAACCACTA
	cfa2040R	TTCCTGATCCCACCAAACAT
	wmc809F	CAGGTCGTAGTTGGTACCCTGAA
	wmc809R	TGAACACGGCTGGATGTGA
7B	wmc606F	CCGATGAACAGACTCGACAAGG
	wmc606R	GGCTTCGGCCAGTAGTACAGGA
	wmc323F	ACATGATTGTGGAGGATGAGGG
	wmc323R	TCAAGAGGCAGACATGTGTTCG
	gwm569F	GGAAACTTATTGATTGAAAT
	gwm569R	TCAATTTTGACAGAAGAATT
	gwm537F	ACATAATGCTTCCTGTGCACC
	gwm537R	GCCACTTTTGTGTCGTTCCT
	gwm68F	AGGCCAGAATCTGGGAATG
	gwm68R	CTCCCTAGATGGGAGAAGGG
	gwm400F	GTGCTGCCACCACTTGC
	gwm400R	TGTAGGCACTGCTTGGGAG
	wmc546F	CGGCTAAAATCGTACACTACACA
	wmc546R	CTCACTTGCACGATTTCCCTAT
	barc85F	GCGAACGCTGCCCGGAGGAATCA
	barc85R	GCGTCGCAGATGAGATGGTGGAGCAAT
	wmc182F	GTATCTCACGAGCATAACACAA
	wmc182R	GAAAGTGTATGGATCATTAGGC
	gwm573F	AAGAGATAACATGCAAGAAA
	gwm573R	TTCAAATATGTGGGAACTAC
	wmc426F	GACGATCGTTTCTCCTACTTTA
	wmc426R	ACTACACAAATGACTGCTGCTA
	gwm46F	GCACGTGAATGGATTGGAC
	gwm46R	TGACCCAATAGTGGTGGTCA
	barc72F	CGTCCTCCCCCTCTCAATCTACTCTC
	barc72R	CGTCCCTCCATCGTCTCATCA
	wmc758F	TAGGGGAGGCGACGGAG
	wmc758R	GTTGCTGGAGAGTGGATTGC
	gwm43F	CACCGACGGTTTCCCTAGAGT
	gwm43R	GGTGAGTGCAAATGTCATGTG
	wmc335F	TGCGGAGTAGTTCTTCCCCC
	wmc335R	ACATCTTGGTGAGATGCCCT
	gwm16F	GCTTGGACTAGCTAGAGTATCATAC
	gwm16R	CAATCTTCAATTCTGTCGCACGG
	gwm297F	ATCGTCACGTATTTTGCAATG
	gwm297R	TGCGTAAGTCTAGCATTTTCTG
	wmc475F	AACACATTTTCTGTCTTTCGCC
	wmc475R	TGTAGTTATGCCCAACCTTTCC
	wmc662F	AGTGGAGCCATGGTACTGATTT
	wmc662R	TGTGTACTATTCCCGTCGGTCT
	gwm644F	GTGGGTCAAGGCCAAGG
	gwm644R	AGGAGTAGCGTGAGGGGC
	wmc696F	ACCCGAGAGAGATTAGGGCTTG
	wmc696R	CACTCGCAGCCTCTCTTCTACC
	wmc476F	TACCAACCACACCTGCGAGT
	wmc476R	CTAGATGAACCTTCGTGCGG
	wmc364F	ATCACAATGCTGGCCCTAAAAC
	wmc364R	CAGTGCCAAAATGTCGAAAGTC
	wmc471F	GGCAATAATAGTGCAAGGAATG
	wmc471R	GCCGATAATGGGCAATATAAGT
	barc267F	GCGTGCTTTTTATTTTTGTGGACATCTT
	barc267R	GCGAATAATTGGTGGGTGAAACA
	wmc218F	TCTCCTGTCGGCTGAAAGTGTT
	wmc218R	CCATGGAGGTTCACCTAGCAAA
	barc95F	GGGGTGTGGTTGTTTGTAAGG
	barc95R	TGCGAATTCTATATACGATCTTGAGC
	gwm333F	GCCCGGTCATGTAAAACG
	gwm333R	TTTCAGTTTGCGTTAAGCTTTG
	wmc435F	GCACTATACTTATTGGATTGTCA
	wmc435R	CATGGTATCCCTAGTAAGTTTTT
	wmc396F	TGCACTGTTTTACCTTCACGGA
	wmc396R	CAAAGCAAGAACCAGAGCCACT
	wmc653F	AGTGTTTTAGGGGTGGAAGGGA
	wmc653R	CGGAACCCTAAACCCTAGTCG
	gwm213F	TGCCTGGCTCGTTCTATCTC
	gwm213R	CTAGCTTAGCACTGTCGCCC
	barc176F	GCGAAAGCCATCAAACACTATCCAACT
	barc176R	GGTAACTAAGCACGTCACAAGCATAAA
	gwm112F	CTAAACACGACAGCGGTGG
	gwm112R	GATATGTGAGCAGCGGTCAG
	gwm274F	AACTTGCAAAACTGTTCTGA
	gwm274R	TATTTGAAGCGGTTTGATTT
	wmc76F	CTTCAGAGCCTCTTTCTCTACA
	wmc76R	CTGCTTCACTTGCTGATCTTTG
	cfa2106F	GCTGCTAAGTGCTCATGGTG
	cfa2106R	TGAAACAGGGGAATCAGAGG
	cfd22F	GGTTGCAAACCGTCTTGTTT
	cfd22R	AGTCGAGTTGCGACCAAAGT
	gwm131F	AATCCCCACCGATTCTTCTC
	gwm131R	AGTTCGTGGGTCTCTGATGG
	wmc51F	TTATCTTGGTGTCTCATGTCAG
	wmc51R	TCGCAAGATCATCAGAACAGTA
	gwm302F	GCAAGAAGCAACAGCAGTAAC
	gwm302R	CAGATGCTCTTCTCTGCTGG
	wmc723F	CTCGCTCGATCCCCTTTC
	wmc723R	CGAGGTGGAGTCCCGTCTAT
	wmc540F	CGGGGTCCTAACTACGGTGA
	wmc540R	CCTGTAATGGAGGACGGCTG
	wmc517F	ATCCTGACGTTACACGCACC
	wmc517R	ACCTGGAACACCACGACAAA
	wmc792F	GGATGCAGTAGCAGTCAGGGA
	wmc792R	CTCCATCGCTAGGCAGGG
	wmc311F	GGGCCTGCATTTCTCCTTTCTT
	wmc311R	CTGAACTTGCTAGACGTTCCGA
	wmc613F	ACAACTGTGAAACGAGACGGTG
	wmc613R	GTGAGTGTGAAAACCAAGACGC
	gwm611F	CATGGAAACACCTACCGAAA
	gwm611R	CGTGCAAATCATGTGGTAGG
	gwm577F	ATGGCATAATTTGGTGAAATTG
	gwm577R	TGTTTCAAGCCCAACTTCTATT
	wmc581F	CATGTTGCCATCAAACTCGC
	wmc581R	GCTATTGACATGCAACTATGGACCT
	barc10F	GCGTGCCACTGTAACCTTTAGAAGA
	barc10R	GCGAGTTGGAATTATTTGAATTAAACAAG
	wmc166F	ATAAAGCTGTCTCTTTAGTTCG
	wmc166R	GTTTTAACACATATGCATACCT
	wmc276F	GACATGTGCACCAGAATAGC
	wmc276R	AGAAGAACTATTCGACTCCT
	barc32F	GCGTGAATCCGGAAACCCAATCTGTG
	barc32R	TGGAGAACCTTCGCATTGTGTCATTA
	wmc273F	AGTTATGTATTCTCTCGAGCCTG
	wmc273R	GGTAACCACTAGAGTATGTCCTT
	cfa2040F	TCAAATGATTTCAGGTAACCACTA
	cfa2040R	TTCCTGATCCCACCAAACAT
	barc182F	CCATGGCCAACAGCTCAAGGTCTC
	barc182R	CGCAAAACCGCATCAGGGAAGCACCAAT
	wmc557F	GGTGCTTGTTCATACGGGCT
	wmc557R	AGGTCCTCGATCCGCTCAT
	wmc10F	GATCCGTTCTGAGGTGAGTT
	wmc10R	GGCAGCACCCTCTATTGTCT
	wmc526F	TCCCATTGGTTCACAAACTCG
	wmc526R	GATGGTATCGCATTCATCGGT
	wmc500F	ATAGCATGTTGGAACAGAGCAC
	wmc500R	CTTAGATGCAACTCTATGCGGT
	barc123F	GGCCGAATTGAAAAAGCC
	barc123R	CCTGCCGTGTGCCGACTA
	wmc70F	GGGGAGCACCCTCTATTGTCTA
	wmc70R	TAATGCTCCCAGGAGAGAGTCG
	gwm146F	CCAAAAAAACTGCCTGCATG
	gwm146R	CTCTGGCATTGCTCCTTGG
	gwm344F	CAAGGAAATAGGCGGTAACT
	gwm344R	ATTTGAGTCTGAAGTTTGCA
7D	gwm350F	ACCTCATCCACATGTTCTACG
	gwm350R	GCATGGATAGGACGCCC
	wmc646F	GGAGTAAATGGAGACGGGGAC
	wmc646R	GCCAGTGTGATGCATGTGAC
	wmc506F	CACTTCCTCAACATGCCAGA
	wmc506R	CTTTCAATGTGGAAGGCGAC
	barc184F	TTCGGTGATATCTTTTCCCCTTGA
	barc184R	CCGAGTTGACTGTGTGGGCTTGCTG
	wmc450F	GCAGGACAGGAGGTGAAGAAG
	wmc450R	AGGCGTTGCTGATGACACTAC
	gwm635F	TTCCTCACTGTAAGGGCGTT
	gwm635R	CAGCCTTAGCCTTGGCG
	barc70F	GCGAAAAACGATGCGACTCAAAG
	barc70R	GCGCCATATAATTCAGACCCACAAAA
	cfd41F	TAAAGTCTCAGGCGACCCAC
	cfd41R	AGTGATAGACGGATGGCACC
	gdm88F	TCCCACCTTTTTGCTGTAGA
	gdm88R	AAGGACAAATCCCTGCATGA
	gdm145F	TGAAGGACAAATCCCTGCAT
	gdm145R	TCCCACCTTTTTGCTGTAGA
	cfd31F	GCACCAACCTTGATAGGGAA
	cfd31R	GTGCCTGATGATTTTACCCG
	cfd26F	TCAAGATCGTGCCAAATCAA
	cfd26R	ACTCCAAGCTGAGCACGTTT
	cfd66F	AGGTCTTGGTGGTTTTGGTG
	cfd66R	TTTTCACATGCCCACAGTTG
	wmc629F	TTTGTGTGTTGGATGCGTGC
	wmc629R	AATAAAACGCGACCTCCCCC
	wmc698F	GTGAAGGGAGAGCTAGCAA
	wmc698R	ACAGTTGGCCCAGCTAGTA
	wmc606F	CCGATGAACAGACTCGACAAGG
	wmc606R	GGCTTCGGCCAGTAGTACAGGA
	gwm130F	AGCTCTGCTTCACGAGGAAG
	gwm130R	CTCCTCTTTATATCGCGTCCC
	barc154F	GTAATTCCGGTTCCACTTGACATT
	barc154R	GGATGGGCAGCTTCAAGGTATGTT
	cfd30F	AATCGCACAACAATGGTTCA
	cfd30R	GCCTCTCCTCTCTGCTCCTT
	wmc827F	ACGGTGACCTCAGTGCTCAC
	wmc827R	ATGCTTGCCTCAGCAAAACC
	barc87F	GCTCACCGGGCATTGGGATCA
	barc87R	GCGATGACGAGATAAAGGTGGAGAAC
	barc5F	GCGCCTGGACCGGTTTTCTATTTT
	barc5R	GCGTTGGGAATTCCTGAACATTTT
	wmc463F	GATTGTATAGTCGGTTACCCCT
	wmc463R	ATTAGTGCCCTCCATAATTGTG
	wmc405F	GTGCGGAAAGAGACGAGGTT
	wmc405R	TATGTCCACGTTGGCAGAGG
	barc126F	CCATTGAAACCGGATTTGAGTCG
	barc126R	CGTTCCATCCGAAATCAGCAC
	gwm295F	GTGAAGCAGACCCACAACAC
	gwm295R	GACGGCTGCGACGTAGAG
	gwm44F	GTTGAGCTTTTCAGTTCGGC
	gwm44R	ACTGGCATCCACTGAGCTG
	cfd21F	CCTCCATGTAGGCGGAAATA
	cfd21R	TGTGTCCCATTCACTAACCG
	wmc702F	GAATCACATCGAATGGATCTCA
	wmc702R	GAGGCCTTTTTCGATATTCTGC
	wmc438F	GACCGTTGGGCTGTATAGCATT
	wmc438R	CTCTGACAGTGGTGGAGCTTGA
	cfd46F	TGGTGGTATAGTCGTTGGAGC
	cfd46R	CCACACACACACACCATCAA
	wmc121F	GGCTGTGGTCTCCCGATCATTC
	wmc121R	ACTGGACTTGAGGAGGCTGGCA
	wmc42F	GCCCTTGGTCCTGGGGTGAGCC
	wmc42R	GCCTCATCCAGAGAGCCTGCGG
	gwm111F	TCTGTAGGCTCTCTCCGACTG
	gwm111R	ACCTGCTCAGATCCCACTCG
	barc128F	GCGGGTAGCATTTATGTTGA
	barc128R	CAAACCAGGCAAGAGTCTGA
	gwm473F	TCATACGGGTATGGTTGGAC
	gwm473R	CACCCCCTTGTTGGTCAC
	wmc653F	AGTGTTTTAGGGGTGGAAGGGA
	wmc653R	CGGAACCCTAAACCCTAGTCG
	wmc182F	GTATCTCACGAGCATAACACAA
	wmc182R	GAAAGTGTATGGATCATTAGGC
	cfd2F	GGTTGCAGTTTCCACCTTGT
	cfd2R	CATCTATTGCCAAAATCGCA
	wmc489F	CGAAGGATTTGTGATGTGAGTA
	wmc489R	GGACAACATCATAGAGAAGGAA
	gwm437F	GATCAAGACTTTTGTATCTCTC
	gwm437R	GATGTCCAACAGTTAGCTTA
	wmc630F	ATAATGCACGGTAGGACTGAGG
	wmc630R	CATACTGAGACAATTTGGGGGT
	wmc221F	ACGATAATGCAGCGGGGAAT
	wmc221R	GCTGGGATCAAGGGATCAAT
	cfd14F	CCACCGGCCAGAGTAGTATT
	cfd14R	TCCTGGTCTAACAACGAGAAGA
	wmc473F	TCTGTTGCGCGAAACAGAATAG
	wmc473R	CCCATTGGACAACACTTTCACC
	cfd193F	GCTGCCGCTACTGTCTGTC
	cfd193R	GGCACACTCACACACCACAC
	wmc488F	AAAGCACAACCAGTTATGCCAC
	wmc488R	GAACCATAGTCACATATCACGAGG
	barc172F	GCGAAATGTGATGGGGTTTATCTA
	barc172R	GCGATTTGATTTAACTTTAGCAGTGAG
	gwm121F	TCCTCTACAAACAAACACAC
	gwm121R	CTCGCAACTAGAGGTGTATG
	wmc94F	TTCTAAAATGTTTGAAACGCTC
	wmc94R	GCATTTCGATATGTTGAAGTAA
	wmc150F	CATTGATTGAACAGTTGAAGAA
	wmc150R	CTCAAAGCAACAGAAAAGTAAA
	barc121F	ACTGATCAGCAATGTCAACTGAA
	barc121R	CCGGTGTCTTTCCTAACGCTATG
	gdm67F	AAGCAAGGCACGTAAAGAGC
	gdm67R	CTCGAAGCGAACACAAAACA
	wmc797F	CGAAACCCTAGATGAAGC
	wmc797R	ACACAACCACAGGTGAGTTGTTCT
	cfd25F	CATCGCTCATGCTAAGGTCA
	cfd25R	CGTGTCTGTTAGCTGGGTGG
	wmc671F	GTACGTCAAAGAAAGAGAATTACCTC
	wmc671R	CTCAGAGATATATCTTCGTTGTCAGT
	barc111F	GCGGTCACCAGTAGTTCAACA
	barc111R	GCGTATCCCATTGCTCTTCTTCACTAAC
	wmc824F	CCGATGAACTTAAAAGTACCACCTG
	wmc824R	CATGGATTGACACGATTGGC
	barc53F	GCGTCGTTCCTTTGCTTGTACCAGTA
	barc53R	GCGCGTCCTTCCAATGCAGAGTAGA
	gwm428F	CGAGGCAGCGAGGATTT
	gwm428R	TTCTCCACTAGCCCCGC
	gwm37F	ACTTCATTGTTGATCTTGCATG
	gwm37R	CGACGAATTCCCAGCTAAAC
	wmc273F	AGTTATGTATTCTCTCGAGCCTG
	wmc273R	GGTAACCACTAGAGTATGTCCTT
	wmc634F	AGCGAGGAGGATGCATCTTATT
	wmc634R	GACATACACATGATGGACACGG
	cfa2040F	TCAAATGATTTCAGGTAACCACTA
	cfa2040R	TTCCTGATCCCACCAAACAT
	barc76F	ATTCGTTGCTGCCACTTGCTG
	barc76R	GCGCGACACGGAGTAAGGACACC
	cfd69F	AAATACCTTGAATTGTGAGCTGC
	cfd69R	TCTGTTCATCCCCAAAGTCC
	wmc166F	ATAAAGCTGTCTCTTTAGTTCG
	wmc166R	GTTTTAACACATATGCATACCT
	wmc14F	ACCCGTCACCGGTTTATGGATG
	wmc14R	TCCACTTCAAGATGGAGGGCAG
	cfd175F	TGTCGGGGACACTCTCTCTT
	cfd175R	ACCAATGGGATGCTTCTTTG

## Sheet: STS
BF145935	7BL 7DL	CTTCACCTCCAAGGAGTTCCAC	GCGTACCTGATCACCACCTTGAAGG
BG607810	7AL 7BL 7DL	TAGCTCCTGCGGACTTTGTT	CGCCAAACCTAATCCAGAAA
BE404744	7DL	TGGGATGAGTTGCTTGACA	GCGTTGACGATGACTTGTGT
BE445506	7A 7B	TCTACCGGCCACCTGTATGT	GTGGTGGTGGTGGTCTACCT
BE605194	7B	GGCAGCCTTGAAAAGCATCT	AGACCATGGCATATTAAGGCAAAC
BM138339	7A 6BS	CACCAAGGACCACATCACAG	GAATTGTGAGCTTTCTCGGC
BE423487	4BL 7DS	CCACGCTCTCCTTCATCTTC	GCCAAAACTGACAATCAGCA
BE517627	2AL 2BL 2DL 7BL	ATGAGCACCACTTCGAGTCC	ACGTCACAGTTGTGGGATGA
BE585543	4AL 3AL 7AS 7DS	CATGGACGATTTCTTTGGCT	CAGCGTCGGGTAGTAATGGT
BE498428	4AL/7AS/7DS	AGGCTCACCAGATCATTGCT	GGAAGAGCTTCGATGACAGG
BE606973	4AL/7AS/7DS	CCCTGGATCCAATGGTAAAA	CGCAGAATTAGGAGAGGCAC
BE585722	4AL/7AS/7DS	TGCCCTTCAATGATGTCAAA	CCAATGTTCCCCATATTTGC
BE403518	5BL/4AL/5DL/7AS/5AS/7DS	GTCCAAGCTCCTCCAGTCAG	CCTCCTGGACAGACTTCAGC
BG313507	5AL/5BL/7AL	CGTGGTACAACACCAACCAG	CGCTGACTTGTGATCCTTGA
BF292387	7A	CCACCGACTCCAAAAGGTTA	CGTGAAGCAGGAGGAGAAGA
BF201388	7A/7BS/7DS/7AL/7BL	AAGCAGACGTTGAATTTGCAT	CAAATGCTTTTGTGAGAGCTG
BG274576	7A/7DS/7BL	AGATGAACTCTGCGCTGGAT	AGCTCGATGATCTGCTTGGT
BF146080	7AL/7BL	AATCCTGCATCGAGATTTGG	TTCTCCCAAACAATTCGTCC
BE406505	7AL/7BL	TGGAGTATTCCGGATGAAGC	TTCATTAAGGGCAGATTCGG
BF473825	7AS/7BS/7DS	TGCTTCTTTTTCTGGTGGCT	CGAAACCACAGACAACATGG
BE443396	7AS/7BS/7DS	CAAGGAGTCAAAGGCTGAGG	GTGTGAATGACACTGCCACC
BE493897	7AS/7BS/7DS	TCACTGGTAGCCTCTGGCTT	ACGTGAGGACAACCCTTTTG
BE398417	7BL	TGTACGAACTGTTGCTTGGC	ACCCACATATCTTCCCCTCC
BG262960	7B	AAGTGGATGAGAAGCCGTTT	CTGAGCTGAGCAGCACATAA
BF292987	7BL	ACGTTGTCCAGTGGCATGTA	TGCAGAACACCTACTCGTCG
BF200525	7BL	AAGGTCTGGTTTTGACGGTG	TGGTGTGAAGCCAAGTTCAG
BE493965	7BS	TGTTTTTGTCGTCGATGCTC	CAGTCAGACCAGCACCTTCA
BE586072	7BS/7DS	AGAACAGACAAGAAGGGGCA	TCACTCACGGTTTGCTTCAG
BE495148	7D/7B	GAATGGAGGGAGGAGCTGAG	GCGGATGGACTTGAGAATGT
BE424778	7D/7DS/7BL	GCACAAGATGGAGCACTGAA	CCCAGATCAGCAAAGGCTAA
BG263584	7DL	TTGCTGCAACCTACTATGCG	TGCCCCATGATAACACTTGA
BE444179	7DL/1AL/1BL/7A/1DL	TCTATATGGGCTGGGTGAGC	CGACGTTGTGGGTGTATGAG
BE499622	7DL/5BS/7AL/7BL	TCCTGTTGATGACCACCGTA	GGCAGGGCTATCAAAATCAA
BF483648	7DL/6AS/6BS/7AL	TGCACAGCAAATTGAGAAGG	GCAGGTAGTTCTCTGGCTGG
BE445239	7DL/6AS/6DS/7AL/7BL	CATATGTTGGCGAGGTTGTG	GTCGTTCCGAAGAGCAACTC
BE403270	7DL/7AL	CGCCACTAATCCATTCAGGT	AAAAGGCTTGACGGTGCTTA
BE488670	7DL/7AL/7BL	TGGGCAAGTGTTCCAACATA	GACCTTCCTTCGCACATAGC
BF293421	7DL/7AL/7BL	GTACCTCAAGGTCGGCAAGT	CTAGAACTCCTGGGAAGCGG
BE637476	7DL/7AL/7BL	GCAGTGAAGTTCTACACCAGAGAGG	ACATCATCAAAGAGGAAGGTGAAC
BF474379	7DL/7AL/C4B/7BL	CCTGCAAGCTTTGACATCAC	GGAGAGGTGGAGCACTGAAG
BE489999	4AL/7AS/7DS	TGGTGGTGCTGTAGAAGCTG	TTCACTTTGCTCATTGCTGG
BE426274	5BL/7DL/3AL/1BS/7AL/7BL	ATGACGAAGACAATCCGGTC	GTAGGGTTGCTGTGCCAGTT
BE637879	6DS/7AL	TTCCAGCACTCCAGCTTTTT	CTAAGATTCTCCGCACTCGG
BE444113	7AS/5DS	GGAAGATTGCGATTGAGAGG	ACTTGCTGCCTCAAGGTTGT
BF483300	7D/2AL/2BL/2D	TCGTATCCACCCTTCTCGTC	CGGCGTGTATACGAACAATG
BG606977	7DL/4BL/4DL/4AS/1BS	TCAGTCTTCTCGCAGCTTCA	TTCAACCGCATAGTCTGCAC
BE443559	7DL/4DL/7AS/7BS/3BS	CTCATCCTCTCCATCTTCGG	GGTCATCAGCGAATGGAGTT
BF482781	7DL/7AL/7BL	CATCAGGAAGTCTAAGGCCG	GAGAAGCAACCCAGCAACTC
BG274908	4AL/7AS/7DS	ATGCCTCAAGTGCGAGCTAT	GGCAACAACAGCAAGAGTCA
BE403889	4AL/7AS/7DS	GCTTATGGTTTGGATGTTCCAG	TGTGCACAAGTCTGAGGTCC
BF202702	4AL/7AS/7DS	GAAGGATACCCCTGAGGAGC	GGTGATGCCGTACTCCTTGT
BE591305	7A/7BS/7DS	GTCCACTGGAAGAACCGTGT	CAGTTTGGGGAACTGATGCT
BE606357	7AS/3AS/2BS	CCTGGAATCGCAGATTTGAT	CGAGAAGTAGGCTCTGTGGG
BE443401	7AS/6AS/6BS/7DS/6DS/1AS/1BS	GCATCTGCCAACACTCTCAA	CTGTTCCTGCAGTTCCAACA
BE497999	7AS/7BS/7DS	TTGAAGAAGCTCGGGACAGT	GTTCCAACGGCAACAATCTT
BG604857	7AS/7BS/7DS	TGCACAAGGTTGAGTGGGTA	CTTTGCTTTCTCCACTTGGC
BE443497	7AS/7BS/7DS	GCGCTCGAACCTTTTATCAG	AGGATGGAGTCCCAGTCGAT
BE352570	7AS/7BS/7DS	CAGATCATCCCGTGGAACTT	CGAGCCTTGGACTTCTCAAC
BE446622	7AS/7BS/7DS	GCATCTATTCCCAGCCAAAA	GCCGTCGTACACAGGGTAAT
BF291338	7BS	GAGATCCAGGCCATCTACGA	GTGTGCATTGCTGCACTTCT
BE471126	7BS	GTTTTACTGGCATTGGCGTT	CCCTGATTGCTGCTTTTAGC
BE590976	7BS/4BS	CAAGAAGGCAAAGAACCTCG	TTCCAGAGATGTGAGGGGTC
BE406943	7DL/1BL/6BS/2BS/7AL/7BL	TGAGACTCCTGATGGTGCTG	TTTGATGCCAGGTGTGTGTT
BE443010	7DL/2BS/7AL/7BL	GCTGGATACACCCATCGAGT	CAACGGTCACTTCCTTTGGT
BE606231	7DL/5DS	CAGACTCAAGGGTGGCGTAT	AATATTCCGCGCATTTGAAG
BE404339	7DL/6AS/6DS/7BL	GCACCAAGGATGTTAAGGGA	CCATCAAGCTTTTCAGCACA
BE606843	7DL/7AL	ACACGTCTTGAGCACCACTG	CAGACCACTGAGCAAAGCTG
BE498418	7DL/7AL/7BL	GCAGATCTTGGGGATCAAAA	CTCCATGAGAAGCCATAGCC
BE443436	7DL/7AL/7BL	TTGGGAGCCATACATGTGAA	GATAATGCAACGGGGAACAC
BF485253	7DL/7AL/7BL	AAAATTGCCAATCAGCCTTG	CAATGTATGAGGCGTGTTCG
BE442572	7DL/7AL/7BL	TGATGCAAAGCCAATGGTTA	TGTGGCATCTGAGAGCATTC
BF474811	7DL/7AL/7BL	AGTACGAGGCACACCTCTGG	TATTTCAGGGCTGCAAGGTC
BF428786	7DL/7AL/7BL	GAGTACCAAATTCCGGCAAA	GATGGATGGAAGGCAATCAT
BE426211	7DL/7BL	CATTGGCAACCCTGAAAACT	ACCCATCTGAATGTTCCAGC
BE444769	7DS	ATGGCTCATCCAGCATGATT	AGCAGAGTGTTTCGATGCCT
BE423064	7A/7BS/7DS	CGCTGAACCTTCTTGACCTC	ATGCAACACACCAAGACCTG
BE498154	7B	GATTTCAATCCAATGGTCCG	CTTTTCCGGCAGTTGTCATT
BG274948	5BL/5DL/7AS/7BS/7DS/5AL	GATGTTGCTGAAGCCTGACA	GCTCCAAGTCAGCAAGGAAC
BE637838	5BL/7DL/5DL/7AL/7BL/5AL	GACGCAACATCCCAGAGTTT	CCATTATTTTGCCAGTGCCT
BE607065	5BL/3AL/3BL/5DL/7BL	TCTACACCAAACATGCCCAA	GACGGGACGAGCTTCACTTA
BF478852	4AL/7BL/6BL	GCTGATGATGCTGATGCAAT	CTGGTCAACTTTGCAGTCCA
BE499255	4AL/7DS	CAGGTCAAAGGTGCAGTGAA	CCTTCATGAGGTTGGACGAT
BF474284	1AL/1BL/1DL/7BS/7DS/2DS	AACTTTTCTGGCGTCATTGG	TGATGGTGTTCTCGTTGCTC
BE404953	7DL	GCCTTCGATCTCTTCGACAC	CCCATCTTGTCCGTCATCAT
BE443432	7DL	TCAGTCAGATCCCTAGCCT	GAAGGCAGATTAACAGAGGC
BE488895	7DL	CAGCAGCCAGGCGGTAGGAT	CGTCCTGGAGTCGTTGTGGTAT
BF201562	7DL	GGACGCCATTAAAGCGGAAAC	ACGGCAGCCACCAACAGG
BG606695	7DL	GTTTGATGGTATGGCTGCTC	CCCAAACCGAAGGACTGT
